# Supplementary material for: Post-mortem evaluation of intervertebral disc degeneration using magnetic resonance imaging and magnetisation transfer ratio in chondrodystrophic and non-chondrodystrophic dogs: a pilot study
Source: PLoS One. 2026 Apr 21;21(4):e0329884. doi: 10.1371/journal.pone.0329884 (PMC13098911; doi:10.1371/journal.pone.0329884)
Supplement: S1 File — (TXT) [file pone.0329884.s001.txt]

	Chiens	Grade	MTR
9614	9614	1	2811,1
	9614	1	2814,5
	9614	1	2487,5
	9614	1	2589,9
	9614	1	3121,4
	9614	2	3518,0
	9614	1	3089,7
	9614	1	3236,5
	9614	1	3049,2
	9614	2	3490,0
	9614	2	3373,4
	9614	2	3798,0
	9614	2	3837,5
	9614	1	3562,2
	9614	1	3233,7
	9614	1	2826,4
	9614	1	3061,9
	9614	1	3234,1
	9614	1	3372,0
	9614	1	3320,5
	9614	1	3184,4
	9614	1	2888,5
	9614	1	3550,1
	9614	1	3549,2
	9614	2	3314,8
9618	9618	1	3140,5
	9618	1	3169,3
	9618	1	2976,3
	9618	1	2950,2
	9618	1	2819,0
	9618	1	2688,7
	9618	4	3452,6
	9618	3	3113,9
	9618	2	3799,5
	9618	2	3552,9
	9618	2	3580,5
	9618	1	3454,8
	9618	1	3187,3
	9618	1	3019,4
	9618	1	3461,6
	9618	1	3608,8
	9618	1	3582,2
	9618	1	3383,2
	9618	1	3242,6
	9618	4	4337,5
	9618	3	2617,2
9631	9631	1	3074,2
	9631	1	2996,1
	9631	1	3164,0
	9631	1	3198,9
	9631	1	3153,0
	9631	1	3034,6
	9631	1	2756,4
	9631	1	2780,8
	9631	1	3277,0
	9631	1	3080,2
	9631	1	2587,6
	9631	1	2601,8
	9631	2	3382,0
	9631	1	3524,7
	9631	1	3544,0
	9631	1	3122,0
	9631	1	3233,3
	9631	1	3261,8
	9631	1	3337,1
	9631	2	3465,4
9644	9644	1	2776,1
	9644	1	2681,0
	9644	1	2605,8
	9644	1	2567,6
	9644	2	2042,9
	9644	2	2030,2
	9644	1	2850,8
	9644	1	2529,3
	9644	1	2447,9
	9644	2	2909,4
	9644		2900,6
	9644	1	2743,8
	9644	1	2586,7
	9644	1	2814,5
	9644	1	2905,0
	9644	2	2778,7
	9644	3	3311,7
9612	9612	1	2748,5
	9612	1	2778,5
	9612	1	2993,7
	9612	1	3222,9
	9612	1	2946,3
	9612	1	2858,7
	9612	1	2886,9
	9612	1	2935,9
	9612	1	2654,7
	9612	1	3156,3
	9612	1	3149,1
	9612	1	3042,5
	9612	1	2947,4
	9612	1	2825,4
	9612	1	2884,7
9613	9613	2	3297,4
	9613	2	3367,7
	9613	3	3650,3
	9613	4	3180,4
	9613	2	3304,4
	9613	2	3217,1
	9613	2	3069,1
	9613	2	2638,8
	9613	2	2623,5
	9613	2	2374,1
	9613	2	1986,2
	9613	2	2470,2
	9613	3	2397,9
	9613	1	2285,5
	9613	1	2412,8
	9613	1	2231,9
	9613	1	2024,3
	9613	1	2653,0
	9613	2	2615,7
	9613	4	2829,5
	9613	1	2566,7
	9613	2	2716,2
9617	9617	1	2920,4
	9617	1	3011,0
	9617	1	2909,1
	9617	1	3020,7
	9617	1	2751,5
	9617	1	2952,2
	9617	1	2811,0
	9617	1	2861,0
	9617	1	2711,4
	9617	1	2584,3
	9617	1	2368,5
	9617	1	2154,4
	9617	1	2205,6
	9617	1	2854,5
	9617	1	2957,7
	9617	1	3022,9
	9617	1	2987,7
	9617	1	2979,5
	9617	1	3040,3
	9617	1	3004,8
	9617	1	2813,9
	9617	1	2678,4
	9617	1	3111,3
	9617	1	3173,4
	9617	1	3160,6
9636	9636	1	2879,1
	9636	1	2904,4
	9636	1	2895,5
	9636	1	3036,3
	9636	1	3035,7
	9636	1	2645,9
	9636	1	2737,8
	9636	1	2720,9
	9636	1	2968,1
	9636	1	2944,8
	9636	1	3025,1
	9636	1	3200,2
	9636	1	3191,8
	9636	1	3103,3
	9636	1	3297,5
	9636	1	3493,9
	9636	1	3691,7
9650	9650	4	3808,6
	9650	3	3772,7
	9650	3	3757,6
	9650	3	3827,9
	9650	4	3931,1
	9650	3	3504,4
	9650	3	3508,2
	9650	3	3342,3
	9650	3	2959,7
	9650	3	3175,2
	9650	3	3641,1
	9650	3	3086,3
	9650	3	3253,6
	9650		3131,5
	9650	3	3170,2
	9650	3	2894,5
	9650	3	3414,4
	9650	4	3887,5
	9650	3	3812,0
	9650	3	3519,6
