# Supplementary material for: Post-mortem evaluation of intervertebral disc degeneration using magnetic resonance imaging and magnetisation transfer ratio in chondrodystrophic and non-chondrodystrophic dogs: a pilot study
Source: PLoS One. 2026 Apr 21;21(4):e0329884. doi: 10.1371/journal.pone.0329884 (PMC13098911; doi:10.1371/journal.pone.0329884)
Supplement: S2 File — (TXT) [file pone.0329884.s002.txt]

NCD	CD
3518,0	3297,4
3490,0	3367,7
3373,4	3304,4
3798,0	3217,1
3837,5	3069,1
3314,8	2638,8
3799,5	2623,5
3552,9	2374,1
3580,5	1986,2
3382,0	2470,2
3465,4	2615,7
2221,3	2716,2
2030,2
2909,4
2778,7
