# Supplementary material for: Post-mortem evaluation of intervertebral disc degeneration using magnetic resonance imaging and magnetisation transfer ratio in chondrodystrophic and non-chondrodystrophic dogs: a pilot study
Source: PLoS One. 2026 Apr 21;21(4):e0329884. doi: 10.1371/journal.pone.0329884 (PMC13098911; doi:10.1371/journal.pone.0329884)
Supplement: S3 File — (TXT) [file pone.0329884.s003.txt]

NCD	CD
3113,9	3650,3
2617,2	2397,9
3311,7	3772,7
	3757,6
	3827,9
	3504,4
	3508,2
	3342,3
	2959,7
	3175,2
	3641,1
	3086,3
	3253,6
	3170,2
	2894,5
	3414,4
	3812,0
	3519,6
