# Supplementary material for: Post-mortem evaluation of intervertebral disc degeneration using magnetic resonance imaging and magnetisation transfer ratio in chondrodystrophic and non-chondrodystrophic dogs: a pilot study
Source: PLoS One. 2026 Apr 21;21(4):e0329884. doi: 10.1371/journal.pone.0329884 (PMC13098911; doi:10.1371/journal.pone.0329884)
Supplement: S4 File — (TXT) [file pone.0329884.s004.txt]

NCD	CD
3452,6	3180,4
4337,5	2829,5
	3808,6
	3931,1
